# Supplementary material for: Sex-based prognosis in industry-sponsored advanced solid tumor trials: an individual participant data meta-analysis of survival and adverse events
Source: J Natl Cancer Inst. 2026 Feb 16;118(7):1219–28. doi: 10.1093/jnci/djag046 (PMC13339144; doi:10.1093/jnci/djag046)
Supplement: djag046_Supplementary_Data [file djag046_supplementary_data.zip]

Archive with 3 entries (3 files):
- Supplementary Material 3.xlsx
- Supplementary Material 1.xlsx
- Supplementary Material 2.docx
