# Supplementary material for: Sex-based prognosis in industry-sponsored advanced solid tumor trials: an individual participant data meta-analysis of survival and adverse events
Source: J Natl Cancer Inst. 2026 Feb 16;118(7):1219–28. doi: 10.1093/jnci/djag046 (PMC13339144; doi:10.1093/jnci/djag046)
Supplement: djag046_Supplementary_Data [file djag046_supplementary_data.zip › Supplementary Material 3.xlsx]

## Sheet: Sheet1
Supplementary Material 3: Baseline Characteristics of Participants in the Pooled Cohort by Clinical Trial
	Total	ALEX	ALTA	ALTA1L	ARCHER1050	AURA3	AXIS	BEACONCRC	BRIM2	BRIM3	COBRIM	COLUMBUS	ENLIVEN	ERIVANCE	FLAURA	IMBRAVE150	IMPOWER130	IMPOWER133	IMPOWER150	IMSPIRE150	IMVIGOR210	INSPIRE	JAVELINBLADDER100	LUXLUNG2	LUXLUNG3	LUXLUNG6	LUXLUNG8	NCT01378975	NCT01970865	OAK	PROFILE1007	PROFILE1014	RAINBOW	RAISE	REGARD	REVEL	SAR3007	SQUIRE	VELOUR	ZETA
	No. 20,806	No. 293	No. 222	No. 275	No. 221	No. 318	No. 697	No. 665	No. 132	No. 675	No. 495	No. 577	No. 121	No. 104	No. 482	No. 423	No. 723	No. 402	No. 1,202	No. 514	No. 429	No. 633	No. 700	No. 129	No. 345	No. 364	No. 795	No. 146	No. 276	No. 1,225	No. 347	No. 304	No. 665	No. 1,072	No. 355	No. 1,253	No. 577	No. 1,093	No. 1,226	No. 331
Sex
Male	12,439 (60%)	125 (43%)	96 (43%)	125 (45%)	82 (37%)	113 (36%)	503 (72%)	314 (47%)	81 (61%)	381 (56%)	286 (58%)	334 (58%)	49 (40%)	63 (61%)	183 (38%)	347 (82%)	415 (57%)	260 (65%)	720 (60%)	299 (58%)	337 (79%)	424 (67%)	541 (77%)	54 (42%)	121 (35%)	126 (35%)	666 (84%)	90 (62%)	119 (43%)	758 (62%)	153 (44%)	114 (38%)	472 (71%)	615 (57%)	248 (70%)	834 (67%)	175 (30%)	908 (83%)	718 (59%)	190 (57%)
Female	8,367 (40%)	168 (57%)	126 (57%)	150 (55%)	139 (63%)	205 (64%)	194 (28%)	351 (53%)	51 (39%)	294 (44%)	209 (42%)	243 (42%)	72 (60%)	41 (39%)	299 (62%)	76 (18%)	308 (43%)	142 (35%)	482 (40%)	215 (42%)	92 (21%)	209 (33%)	159 (23%)	75 (58%)	224 (65%)	238 (65%)	129 (16%)	56 (38%)	157 (57%)	467 (38%)	194 (56%)	190 (62%)	193 (29%)	457 (43%)	107 (30%)	419 (33%)	402 (70%)	185 (17%)	508 (41%)	141 (43%)
Race
White	15,228 (73%)	151 (52%)	0 (0%)	162 (59%)	105 (48%)	121 (38%)	547 (78%)	550 (83%)	130 (98%)	671 (99%)	462 (93%)	521 (90%)	0 (0%)	104 (100%)	183 (38%)	175 (41%)	650 (90%)	322 (80%)	988 (82%)	489 (95%)	390 (91%)	590 (93%)	470 (67%)	16 (12%)	91 (26%)	0 (0%)	579 (73%)	135 (92%)	133 (48%)	870 (71%)	181 (52%)	176 (58%)	407 (61%)	815 (76%)	272 (77%)	1,029 (82%)	444 (77%)	913 (84%)	1,071 (87%)	315 (95%)
Asian	4,068 (20%)	128 (44%)	69 (31%)	108 (39%)	115 (52%)	191 (60%)	132 (19%)	84 (13%)	0 (0%)	0 (0%)	1 (<1%)	19 (3%)	0 (0%)	0 (0%)	291 (60%)	206 (49%)	17 (2%)	68 (17%)	150 (12%)	11 (2%)	9 (2%)	2 (<1%)	156 (22%)	112 (87%)	249 (72%)	364 (100%)	191 (24%)	0 (0%)	103 (37%)	249 (20%)	157 (45%)	118 (39%)	231 (35%)	214 (20%)	56 (16%)	160 (13%)	22 (4%)	85 (8%)	0 (0%)	0 (0%)
Black or African American	317 (2%)	4 (1%)	0 (0%)	2 (1%)	0 (0%)	3 (1%)	5 (1%)	2 (<1%)	0 (0%)	0 (0%)	0 (0%)	0 (0%)	0 (0%)	0 (0%)	2 (<1%)	10 (2%)	26 (4%)	3 (1%)	24 (2%)	1 (<1%)	9 (2%)	17 (3%)	0 (0%)	1 (1%)	1 (<1%)	0 (0%)	15 (2%)	0 (0%)	3 (1%)	27 (2%)	0 (0%)	0 (0%)	12 (2%)	30 (3%)	6 (2%)	33 (3%)	70 (12%)	11 (1%)	0 (0%)	0 (0%)
Other	578 (3%)	6 (2%)	0 (0%)	0 (0%)	1 (<1%)	3 (1%)	13 (2%)	10 (2%)	2 (2%)	4 (1%)	7 (1%)	11 (2%)	0 (0%)	0 (0%)	6 (1%)	1 (<1%)	2 (<1%)	1 (<1%)	11 (1%)	3 (1%)	14 (3%)	24 (4%)	38 (5%)	0 (0%)	4 (1%)	0 (0%)	4 (1%)	11 (8%)	12 (4%)	34 (3%)	9 (3%)	10 (3%)	15 (2%)	6 (1%)	21 (6%)	30 (2%)	10 (2%)	84 (8%)	155 (13%)	16 (5%)
Missing	615 (3%)	4 (1%)	153 (69%)	3 (1%)	0 (0%)	0 (0%)	0 (0%)	19 (3%)	0 (0%)	0 (0%)	25 (5%)	26 (5%)	121 (100%)	0 (0%)	0 (0%)	31 (7%)	28 (4%)	8 (2%)	29 (2%)	10 (2%)	7 (2%)	0 (0%)	36 (5%)	0 (0%)	0 (0%)	0 (0%)	6 (1%)	0 (0%)	25 (9%)	45 (4%)	0 (0%)	0 (0%)	0 (0%)	7 (1%)	0 (0%)	1 (<1%)	31 (5%)	0 (0%)	0 (0%)	0 (0%)
Age (years)
Median (IQR)	61 (53 - 69)	56 (47 - 64)	41 (41 - 41)	59 (49 - 67)	66 (59 - 72)	65 (55 - 75)	61 (54 - 67)	61 (53 - 68)	52 (40 - 63)	54 (45 - 64)	55 (45 - 66)	56 (46 - 65)	59 (28 - 59)	62 (51 - 71)	70 (50 - 70)	66 (59 - 72)	64 (58 - 71)	64 (58 - 69)	63 (57 - 69)	54 (43 - 64)	68 (60 - 74)	61 (54 - 67)	69 (62 - 74)	61 (53 - 71)	61 (54 - 68)	58 (49 - 64)	64 (58 - 71)	54 (45 - 65)	54 (45 - 62)	63 (57 - 70)	50 (41 - 59)	53 (43 - 61)	61 (53 - 68)	62 (53 - 68)	60 (52 - 69)	62 (55 - 68)	56 (49 - 64)	62 (57 - 68)	61 (54 - 68)	47 (33 - 58)
Missing	45 (<1%)	1 (<1%)	0 (0%)	0 (0%)	0 (0%)	0 (0%)	0 (0%)	0 (0%)	0 (0%)	0 (0%)	0 (0%)	0 (0%)	0 (0%)	2 (2%)	11 (2%)	0 (0%)	0 (0%)	1 (<1%)	0 (0%)	0 (0%)	2 (<1%)	0 (0%)	0 (0%)	0 (0%)	0 (0%)	0 (0%)	0 (0%)	0 (0%)	0 (0%)	0 (0%)	0 (0%)	0 (0%)	0 (0%)	0 (0%)	0 (0%)	0 (0%)	0 (0%)	0 (0%)	28 (2%)	0 (0%)
ECOG Performance Status
0	9,757 (47%)	97 (33%)	76 (34%)	107 (39%)	105 (48%)	140 (44%)	384 (55%)	336 (51%)	61 (46%)	459 (68%)	350 (71%)	416 (72%)	0 (0%)	64 (62%)	201 (42%)	274 (65%)	297 (41%)	140 (35%)	518 (43%)	393 (76%)	161 (38%)	247 (39%)	424 (61%)	83 (64%)	133 (39%)	89 (24%)	260 (33%)	63 (43%)	0 (0%)	455 (37%)	314 (90%)	286 (94%)	261 (39%)	522 (49%)	98 (28%)	406 (32%)	277 (48%)	344 (31%)	704 (57%)	212 (64%)
1+	10,614 (51%)	196 (67%)	143 (64%)	168 (61%)	116 (52%)	177 (56%)	309 (44%)	329 (49%)	71 (54%)	216 (32%)	139 (28%)	161 (28%)	0 (0%)	40 (38%)	280 (58%)	149 (35%)	425 (59%)	262 (65%)	678 (56%)	117 (23%)	268 (62%)	385 (61%)	276 (39%)	46 (36%)	212 (61%)	275 (76%)	535 (67%)	83 (57%)	0 (0%)	770 (63%)	33 (10%)	15 (5%)	404 (61%)	544 (51%)	257 (72%)	845 (67%)	300 (52%)	749 (69%)	522 (43%)	119 (36%)
Missing	435 (2%)	0 (0%)	3 (1%)	0 (0%)	0 (0%)	1 (<1%)	4 (1%)	0 (0%)	0 (0%)	0 (0%)	6 (1%)	0 (0%)	121 (100%)	0 (0%)	1 (<1%)	0 (0%)	1 (<1%)	0 (0%)	6 (<1%)	4 (1%)	0 (0%)	1 (<1%)	0 (0%)	0 (0%)	0 (0%)	0 (0%)	0 (0%)	0 (0%)	276 (100%)	0 (0%)	0 (0%)	3 (1%)	0 (0%)	6 (1%)	0 (0%)	2 (<1%)	0 (0%)	0 (0%)	0 (0%)	0 (0%)
Weight (kg)
Median (IQR)	71 (60 - 83)	65 (57 - 74)	70 (59 - 80)	67 (57 - 78)	60 (53 - 69)	( - )	75 (65 - 88)	69 (59 - 81)	76 (65 - 92)	78 (65 - 89)	78 (68 - 92)	79 (67 - 92)	( - )	79 (69 - 92)	( - )	70 (61 - 83)	72 (64 - 85)	74 (62 - 85)	71 (61 - 83)	78 (66 - 88)	80 (68 - 93)	72 (62 - 81)	72 (64 - 84)	62 (55 - 72)	59 (51 - 68)	60 (53 - 65)	70 (60 - 81)	77 (69 - 88)	66 (55 - 78)	70 (60 - 81)	63 (55 - 76)	64 (54 - 76)	62 (53 - 72)	72 (61 - 85)	63 (54 - 75)	72 (62 - 83)	77 (64 - 93)	70 (60 - 82)	73 (62 - 84)	68 (59 - 81)
Missing	1,102 (5%)	8 (3%)	0 (0%)	4 (1%)	0 (0%)	318 (100%)	2 (<1%)	1 (<1%)	0 (0%)	6 (1%)	5 (1%)	3 (1%)	121 (100%)	1 (1%)	482 (100%)	0 (0%)	1 (<1%)	10 (2%)	15 (1%)	5 (1%)	2 (<1%)	3 (<1%)	30 (4%)	0 (0%)	0 (0%)	0 (0%)	1 (<1%)	7 (5%)	2 (1%)	58 (5%)	0 (0%)	0 (0%)	1 (<1%)	3 (<1%)	0 (0%)	0 (0%)	0 (0%)	2 (<1%)	10 (1%)	1 (<1%)
Treatment Plan Included Traditional Chemotherapy
No chemotherapy	10,124 (49%)	293 (100%)	222 (100%)	275 (100%)	221 (100%)	215 (68%)	697 (100%)	444 (67%)	132 (100%)	337 (50%)	495 (100%)	577 (100%)	121 (100%)	104 (100%)	482 (100%)	423 (100%)	0 (0%)	0 (0%)	0 (0%)	514 (100%)	429 (100%)	0 (0%)	700 (100%)	129 (100%)	230 (67%)	242 (66%)	795 (100%)	146 (100%)	276 (100%)	613 (50%)	173 (50%)	153 (50%)	0 (0%)	0 (0%)	355 (100%)	0 (0%)	0 (0%)	0 (0%)	0 (0%)	331 (100%)
Had chemotherapy	10,682 (51%)	0 (0%)	0 (0%)	0 (0%)	0 (0%)	103 (32%)	0 (0%)	221 (33%)	0 (0%)	338 (50%)	0 (0%)	0 (0%)	0 (0%)	0 (0%)	0 (0%)	0 (0%)	723 (100%)	402 (100%)	1,202 (100%)	0 (0%)	0 (0%)	633 (100%)	0 (0%)	0 (0%)	115 (33%)	122 (34%)	0 (0%)	0 (0%)	0 (0%)	612 (50%)	174 (50%)	151 (50%)	665 (100%)	1,072 (100%)	0 (0%)	1,253 (100%)	577 (100%)	1,093 (100%)	1,226 (100%)	0 (0%)
Treatment Plan Included Targeted Therapy
No targeted therapy	8,714 (42%)	0 (0%)	0 (0%)	0 (0%)	0 (0%)	103 (32%)	0 (0%)	0 (0%)	0 (0%)	338 (50%)	0 (0%)	0 (0%)	60 (50%)	0 (0%)	0 (0%)	0 (0%)	723 (100%)	402 (100%)	402 (33%)	0 (0%)	429 (100%)	318 (50%)	700 (100%)	0 (0%)	115 (33%)	122 (34%)	0 (0%)	0 (0%)	0 (0%)	1,225 (100%)	174 (50%)	151 (50%)	335 (50%)	536 (50%)	117 (33%)	625 (50%)	577 (100%)	548 (50%)	614 (50%)	100 (30%)
Had targeted therapy	12,092 (58%)	293 (100%)	222 (100%)	275 (100%)	221 (100%)	215 (68%)	697 (100%)	665 (100%)	132 (100%)	337 (50%)	495 (100%)	577 (100%)	61 (50%)	104 (100%)	482 (100%)	423 (100%)	0 (0%)	0 (0%)	800 (67%)	514 (100%)	0 (0%)	315 (50%)	0 (0%)	129 (100%)	230 (67%)	242 (66%)	795 (100%)	146 (100%)	276 (100%)	0 (0%)	173 (50%)	153 (50%)	330 (50%)	536 (50%)	238 (67%)	628 (50%)	0 (0%)	545 (50%)	612 (50%)	231 (70%)
Treatment Plan Included Immunotherapy
No immunotherapy	17,393 (84%)	293 (100%)	222 (100%)	275 (100%)	221 (100%)	318 (100%)	697 (100%)	665 (100%)	132 (100%)	675 (100%)	495 (100%)	577 (100%)	121 (100%)	104 (100%)	482 (100%)	144 (34%)	240 (33%)	201 (50%)	400 (33%)	258 (50%)	0 (0%)	633 (100%)	350 (50%)	129 (100%)	345 (100%)	364 (100%)	795 (100%)	146 (100%)	276 (100%)	612 (50%)	347 (100%)	304 (100%)	665 (100%)	1,072 (100%)	355 (100%)	1,253 (100%)	577 (100%)	1,093 (100%)	1,226 (100%)	331 (100%)
Had immunotherapy	3,413 (16%)	0 (0%)	0 (0%)	0 (0%)	0 (0%)	0 (0%)	0 (0%)	0 (0%)	0 (0%)	0 (0%)	0 (0%)	0 (0%)	0 (0%)	0 (0%)	0 (0%)	279 (66%)	483 (67%)	201 (50%)	802 (67%)	256 (50%)	429 (100%)	0 (0%)	350 (50%)	0 (0%)	0 (0%)	0 (0%)	0 (0%)	0 (0%)	0 (0%)	613 (50%)	0 (0%)	0 (0%)	0 (0%)	0 (0%)	0 (0%)	0 (0%)	0 (0%)	0 (0%)	0 (0%)	0 (0%)
OS unadjusted IPD sample	19,832 (95%)	293 (100%)	222 (100%)	275 (100%)	221 (100%)	318 (100%)	697 (100%)	665 (100%)	132 (100%)	675 (100%)	495 (100%)	0 (0%)	0 (0%)	104 (100%)	482 (100%)	423 (100%)	723 (100%)	402 (100%)	1,202 (100%)	514 (100%)	429 (100%)	633 (100%)	700 (100%)	129 (100%)	345 (100%)	364 (100%)	795 (100%)	146 (100%)	0 (0%)	1,225 (100%)	347 (100%)	304 (100%)	665 (100%)	1,072 (100%)	355 (100%)	1,253 (100%)	577 (100%)	1,093 (100%)	1,226 (100%)	331 (100%)
Missing	974 (5%)	0 (0%)	0 (0%)	0 (0%)	0 (0%)	0 (0%)	0 (0%)	0 (0%)	0 (0%)	0 (0%)	0 (0%)	577 (100%)	121 (100%)	0 (0%)	0 (0%)	0 (0%)	0 (0%)	0 (0%)	0 (0%)	0 (0%)	0 (0%)	0 (0%)	0 (0%)	0 (0%)	0 (0%)	0 (0%)	0 (0%)	0 (0%)	276 (100%)	0 (0%)	0 (0%)	0 (0%)	0 (0%)	0 (0%)	0 (0%)	0 (0%)	0 (0%)	0 (0%)	0 (0%)	0 (0%)
OS adjusted IPD sample	19,150 (92%)	280 (96%)	69 (31%)	268 (97%)	221 (100%)	317 (100%)	691 (99%)	645 (97%)	132 (100%)	669 (99%)	462 (93%)	0 (0%)	0 (0%)	101 (97%)	470 (98%)	392 (93%)	693 (96%)	384 (96%)	1,153 (96%)	497 (97%)	418 (97%)	630 (100%)	638 (91%)	129 (100%)	345 (100%)	364 (100%)	788 (99%)	139 (95%)	0 (0%)	1,126 (92%)	347 (100%)	301 (99%)	664 (100%)	1,057 (99%)	355 (100%)	1,250 (100%)	546 (95%)	1,091 (100%)	1,188 (97%)	330 (100%)
Missing	1,656 (8%)	13 (4%)	153 (69%)	7 (3%)	0 (0%)	1 (<1%)	6 (1%)	20 (3%)	0 (0%)	6 (1%)	33 (7%)	577 (100%)	121 (100%)	3 (3%)	12 (2%)	31 (7%)	30 (4%)	18 (4%)	49 (4%)	17 (3%)	11 (3%)	3 (<1%)	62 (9%)	0 (0%)	0 (0%)	0 (0%)	7 (1%)	7 (5%)	276 (100%)	99 (8%)	0 (0%)	3 (1%)	1 (<1%)	15 (1%)	0 (0%)	3 (<1%)	31 (5%)	2 (<1%)	38 (3%)	1 (<1%)
PFS unadjusted IPD sample	19,885 (96%)	293 (100%)	222 (100%)	275 (100%)	221 (100%)	0 (0%)	697 (100%)	665 (100%)	132 (100%)	675 (100%)	495 (100%)	577 (100%)	0 (0%)	104 (100%)	0 (0%)	423 (100%)	723 (100%)	402 (100%)	1,202 (100%)	514 (100%)	429 (100%)	633 (100%)	700 (100%)	129 (100%)	345 (100%)	364 (100%)	795 (100%)	146 (100%)	276 (100%)	1,225 (100%)	347 (100%)	304 (100%)	665 (100%)	1,072 (100%)	355 (100%)	1,253 (100%)	577 (100%)	1,093 (100%)	1,226 (100%)	331 (100%)
Missing	921 (4%)	0 (0%)	0 (0%)	0 (0%)	0 (0%)	318 (100%)	0 (0%)	0 (0%)	0 (0%)	0 (0%)	0 (0%)	0 (0%)	121 (100%)	0 (0%)	482 (100%)	0 (0%)	0 (0%)	0 (0%)	0 (0%)	0 (0%)	0 (0%)	0 (0%)	0 (0%)	0 (0%)	0 (0%)	0 (0%)	0 (0%)	0 (0%)	0 (0%)	0 (0%)	0 (0%)	0 (0%)	0 (0%)	0 (0%)	0 (0%)	0 (0%)	0 (0%)	0 (0%)	0 (0%)	0 (0%)
PFS adjusted IPD sample	19,160 (92%)	280 (96%)	69 (31%)	268 (97%)	221 (100%)	0 (0%)	691 (99%)	645 (97%)	132 (100%)	669 (99%)	462 (93%)	548 (95%)	0 (0%)	101 (97%)	0 (0%)	392 (93%)	693 (96%)	384 (96%)	1,153 (96%)	497 (97%)	418 (97%)	630 (100%)	638 (91%)	129 (100%)	345 (100%)	364 (100%)	788 (99%)	139 (95%)	249 (90%)	1,126 (92%)	347 (100%)	301 (99%)	664 (100%)	1,057 (99%)	355 (100%)	1,250 (100%)	546 (95%)	1,091 (100%)	1,188 (97%)	330 (100%)
Missing	1,646 (8%)	13 (4%)	153 (69%)	7 (3%)	0 (0%)	318 (100%)	6 (1%)	20 (3%)	0 (0%)	6 (1%)	33 (7%)	29 (5%)	121 (100%)	3 (3%)	482 (100%)	31 (7%)	30 (4%)	18 (4%)	49 (4%)	17 (3%)	11 (3%)	3 (<1%)	62 (9%)	0 (0%)	0 (0%)	0 (0%)	7 (1%)	7 (5%)	27 (10%)	99 (8%)	0 (0%)	3 (1%)	1 (<1%)	15 (1%)	0 (0%)	3 (<1%)	31 (5%)	2 (<1%)	38 (3%)	1 (<1%)
AE unadjusted IPD sample	20,423 (98%)	293 (100%)	220 (99%)	275 (100%)	221 (100%)	318 (100%)	697 (100%)	665 (100%)	132 (100%)	674 (100%)	495 (100%)	576 (100%)	120 (99%)	104 (100%)	482 (100%)	423 (100%)	722 (100%)	402 (100%)	1,202 (100%)	514 (100%)	429 (100%)	627 (99%)	698 (100%)	129 (100%)	345 (100%)	364 (100%)	792 (100%)	146 (100%)	276 (100%)	1,225 (100%)	0 (0%)	303 (100%)	662 (100%)	1,070 (100%)	353 (99%)	1,251 (100%)	577 (100%)	1,089 (100%)	1,222 (100%)	330 (100%)
Missing	383 (2%)	0 (0%)	2 (1%)	0 (0%)	0 (0%)	0 (0%)	0 (0%)	0 (0%)	0 (0%)	1 (<1%)	0 (0%)	1 (<1%)	1 (1%)	0 (0%)	0 (0%)	0 (0%)	1 (<1%)	0 (0%)	0 (0%)	0 (0%)	0 (0%)	6 (1%)	2 (<1%)	0 (0%)	0 (0%)	0 (0%)	3 (<1%)	0 (0%)	0 (0%)	0 (0%)	347 (100%)	1 (<1%)	3 (<1%)	2 (<1%)	2 (1%)	2 (<1%)	0 (0%)	4 (<1%)	4 (<1%)	1 (<1%)
AE adjusted IPD sample	19,690 (95%)	280 (96%)	69 (31%)	268 (97%)	221 (100%)	317 (100%)	691 (99%)	645 (97%)	132 (100%)	669 (99%)	462 (93%)	547 (95%)	120 (99%)	101 (97%)	470 (98%)	392 (93%)	692 (96%)	384 (96%)	1,153 (96%)	497 (97%)	418 (97%)	624 (99%)	636 (91%)	129 (100%)	345 (100%)	364 (100%)	785 (99%)	139 (95%)	249 (90%)	1,126 (92%)	0 (0%)	301 (99%)	661 (99%)	1,055 (98%)	353 (99%)	1,248 (100%)	546 (95%)	1,087 (99%)	1,184 (97%)	330 (100%)
Missing	1,116 (5%)	13 (4%)	153 (69%)	7 (3%)	0 (0%)	1 (<1%)	6 (1%)	20 (3%)	0 (0%)	6 (1%)	33 (7%)	30 (5%)	1 (1%)	3 (3%)	12 (2%)	31 (7%)	31 (4%)	18 (4%)	49 (4%)	17 (3%)	11 (3%)	9 (1%)	64 (9%)	0 (0%)	0 (0%)	0 (0%)	10 (1%)	7 (5%)	27 (10%)	99 (8%)	347 (100%)	3 (1%)	4 (1%)	17 (2%)	2 (1%)	5 (<1%)	31 (5%)	6 (1%)	42 (3%)	1 (<1%)
Data are median (IQR) or number of patients (%). P values per Chi-Square test for categorical data and Kruskal-Wallis test for continuous data.
