# Supplementary material for: Sex-based prognosis in industry-sponsored advanced solid tumor trials: an individual participant data meta-analysis of survival and adverse events
Source: J Natl Cancer Inst. 2026 Feb 16;118(7):1219–28. doi: 10.1093/jnci/djag046 (PMC13339144; doi:10.1093/jnci/djag046)
Supplement: djag046_Supplementary_Data [file djag046_supplementary_data.zip › Supplementary Material 1.xlsx]

## Sheet: Sex Analysis (N = 39) 
Supplementary Material 1: Summary of Clinical Trials Contributing Individual Participant Data to the Pooled Cohort
Study Name	NCT number	Study Arms as Per CTGOV	Cancer Type	IPD (n)	Median FU (mo) [95% CI]	Study data cut-off	OS (time calculation)	PFS- Investigator (INV) or Independent (IRC) assesed, RECIST version	PFS (time calculation)	NCI CTCAE Version
ALEX	NCT02075840	Experimental: Alectinib Participants will receive alectinib from Visit 0 (baseline) until disease progression, unacceptable toxicity, withdrawal of consent or death. Interventions: Drug: Alectinib Active Comparator: Crizotinib Participants will receive crizotinib from Visit 0 (baseline) until disease progression, unacceptable toxicity, withdrawal of consent or death. Interventions: Drug: Crizotin…	NSCLC	293	19.9 [19.4 - 20.7]	2017-02-09	Time from randomization to death	PFS, PFS_INV, RECIST v1.1	Time from randomization to disease progression/death	v4.0
ALTA	NCT02094573	Experimental: Brigatinib 90 mg Brigatinib 90 mg, tablets, orally, once daily in each Cycle of 28 days until disease progression or intolerable toxicity (median duration of exposure was 402 days). Interventions: Drug: Brigatinib Experimental: Brigatinib 90 mg - 180 mg Brigatinib 90 mg, tablets, orally, once daily for 7 days followed by brigatinib 180 mg, orally once daily in Cycle 1 of 28 days fol…	NSCLC	222	52.7 [51.8 - 54.5]	LPLV 27 Feb 2020	Time from first dose to death	PFS, PFS_INV, RECIST v1.1	Time from first dose to progressive disease/death	v4.0
ALTA-1L	NCT02737501	Experimental: Randomized Phase: Brigatinib 90 mg QD/180 QD Brigatinib 90 mg, tablets, orally, QD for first 7 days followed by 180 mg, orally, QD, in each 28-day cycle until PD, intolerable toxicity, consent withdrawal, or death (The median duration of exposure was 34.86 months). Interventions: Drug: Brigatinib Active Comparator: Randomized Phase: Crizotinib 250 mg BID Crizotinib 250 mg, tablets, …	NSCLC	275	42.4 [41.9 - 43.3]	LPLV 29 Jan 2021	Time from randomization to death	PFS, PFS_INDEP, RECIST v1.1	Time from randomization to disease progression/death	v4.0
ARCHER1050	NCT01774721	Experimental: Dacomitinib (PF-00299804) Dacomitinib (PF-00299804) is provided as 45 mg tablets, continuous oral daily dosing. Interventions: Drug: Dacomitinib (PF-00299804) Active Comparator: gefitinib Gefitinib is provided as 250 mg tablets, continuous oral daily dosing. Interventions: Drug: Gefitinib	NSCLC	221	47.8 [47.5 - 47.9]	2022-01-27	Time from randomization to death	PFS, PFS_INV, RECIST v1.1	Time from randomization to disease progression/death	v4.0
AURA3	NCT02151981	Experimental: Osimertinib Osimertinib 80 mg, orally, once daily Interventions: Drug: Chemotherapy Drug: Cross-over to Osimertinib Active Comparator: Platinum-based doublet chemotherapy pemetrexed 500mg/m2 + carboplatin AUC5 or pemetrexed 500mg/m2 + cisplatin 75mg/m2 Interventions: Drug: Chemotherapy	NSCLC	318	46.8 [45.2 - 47.9]	2019-03-15	Time from randomization to death	NA	Time from randomization to disease progression/death	v4.0
AXIS	NCT00678392	Experimental: Axitinib Interventions: Drug: Axitinib (AG-013736) Active Comparator: Sorafenib Interventions: Drug: Sorafenib	Renal	697	11.7 [10.8 - 12.5]	2010-08-31	Time from randomization to death	PFS, PFS_INDEP, RECIST v1.0	Time from randomization to disease progression/death	v3.0
BEACON CRC	NCT02928224	Experimental: Safety Lead-in, Triplet Arm Encorafenib + binimetinib + cetuximab. Interventions: Drug: Encorafenib Drug: Binimetinib Drug: Cetuximab Experimental: Doublet Arm Encorafenib + cetuximab. Interventions: Drug: Encorafenib Drug: Cetuximab Active Comparator: Control Arm Investigator's choice of either irinotecan/cetuximab or FOLFIRI/cetuximab. Interventions: Drug: Cetuximab Drug: Irinotec…	Colorectal	665	7.8 [6.9 - 8.6]	2019-02-11	Time from randomization to death	PFS, PFS_INDEP, RECIST v1.1	Time from randomization to disease progression/death	v4.03
BRIM3	NCT01006980	Experimental: Vemurafenib Interventions: Drug: Vemurafenib Active Comparator: Dacarbazine Interventions: Drug: Dacarbazine	Melanoma	675	49.9 [48.9 - 50.8]	7/8/2015 for OS, 1 Feb 2012 for PFS	Time from randomization to death	PFS, PFS_INV, RECIST v1.1	Time from randomization to disease progression/death	v4.0
BRIM2	NCT00949702	Experimental: Single arm Interventions: Drug: vemurafenib	Melanoma	132	49.2 [47.6 - 50.6]	LPLV 3/06/2014	Time from first dose to death	PFS, PFS_INDEP, RECIST v1.1	Time from first dose to progressive disease/death	v4.0
coBRIM	NCT01689519	Active Comparator: Placebo + Vemurafenib Participants will receive placebo orally once daily on Days 1-21 of each 28-day cycle plus vemurafenib 960 milligrams (mg) orally twice a day on Days 1-28 of each 28-day cycle until disease progression, death, unacceptable toxicity, or withdrawal of consent, whichever occurs earliest. Interventions: Drug: Placebo Drug: Vemurafenib Experimental: Cobimetinib…	Melanoma	495	64.9 [64.1 - 66.3]	2019-07-21	Time from randomization to death	PFS, PFS_INV, RECIST v1.1	Time from randomization to disease progression/death	v4.0
COLUMBUS	NCT01909453	Experimental: LGX818 450 mg + MEK162 LGX818 450 mg QD + MEK162 45 mg BID Interventions: Drug: LGX818 Drug: MEK162 Active Comparator: Vemurafenib Vemurafenib 960 mg BID Interventions: Drug: vemurafenib Experimental: LGX818 300 mg + MEK162 LGX818 300 mg QD + MEK162 45 mg BID Interventions: Drug: LGX818 Drug: MEK162 Experimental: LGX818 LGX818 300 mg QD Interventions: Drug: LGX818	Melanoma	577	16.6 [14.9 - 16.9]	2016-05-19	NA	PFS, PFS_INDEP, RECIST v1.1	Time from randomization to disease progression/death	v4.03
ENLIVEN	NCT02371369	Experimental: Part 1 - Pexidartinib Participants received blinded treatment of pexidartinib,1000 mg (5 capsules per day ) for 2 weeks, then 800 mg (4 capsules per day) for 22 weeks Interventions: Drug: Pexidartinib Placebo Comparator: Part 1 - Placebo Participants received blinded treatment of matching placebo (5 capsules per day) for 2 weeks, then matching placebo (4 capsules per day) for 22 wee…	Giant Cell Tumor of the Tendon Sheath (TGCT)	120	18.0 [10.9 - 43.5]	2017-03-27	NA	NA	NA	v4.0
ERIVANCE	NCT00833417	Experimental: Vismodegib 150 mg Patients received vismodegib 150 mg orally once daily until disease progression; intolerable toxicity, most probably attributable to vismodegib; or withdrawal from the study. Interventions: Drug: Vismodegib 150 mg	Advanced Basal Cell Carcinoma	104	45.5 [44.1 - 47.3]	LPLV- 9 April 2014	Time from first dose to death	PFS, PFS_INV, RECIST v1.0	Time from first dose to progressive disease/death	v3.0
FLAURA	NCT02296125	Experimental: AZD9291+ placebo AZD9291 (80 mg or 40 mg orally, once daily) plus placebo Erlotinib (150mg or 100mg orally, once daily) or placebo Gefitinib (250 mg orally, once daily), in accordance with the randomization schedule. Interventions: Drug: AZD9291 80 mg/40 mg + placebo Drug: Placebo Erlotinib 150/100mg Drug: Placebo Gefitinib 250 mg Active Comparator: Standard of Care + placebo AZD929…	NSCLC	482	44.8 [44.2 - 45.8]	2019-06-25	Time from randomization to death	NA	Time from randomization to disease progression/death	v4.03
IMbrave150	NCT03434379	Experimental: Atezolizumab + Bevacizumab Participants will receive Atezolizumab + Bevacizumab until unacceptable toxicity or loss of clinical benefit as determined by the investigator Interventions: Drug: Atezolizumab Drug: Bevacizumab Active Comparator: Sorafenib Participants will receive Sorafenib until unacceptable toxicity or loss of clinical benefit as determined by the investigator Interven…	Liver	423	10.4 [9.9 - 10.7]	2019-08-29	Time from randomization to death	PFS, PFS_INDEP, RECIST v1.1	Time from randomization to disease progression/death	v4.0
IMpower130	NCT02367781	Experimental: Arm A (Atezolizumab+Nab-Paclitaxel+Carboplatin) Participants received intravenous (IV) infusion of atezolizumab and carboplatin on Day 1 of each 21-day cycle, and nab-paclitaxel on Days 1, 8, and 15 of each 21-day cycle for 4 or 6 cycles or until loss of clinical benefit whichever occurred first during induction treatment phase. Participants received IV infusion of atezolizumab duri…	NSCLC	723	18.6 [18.2 - 19.9]	2018-03-15	Time from randomization to death	PFS, PFS_INV, RECIST v1.1	Time from randomization to disease progression/death	v4.0
IMpower133	NCT02763579	Experimental: Atezolizumab + Carboplatin + Etoposide Participants received intravenous infusions of atezolizumab 1200 milligrams (mg) in combination with carboplatin to achieve an initial target area under the concentration-time curve (AUC) of 5 milligrams per milliliter per minute (mg/mL/min) followed by etoposide 100 milligrams per square meter (mg/m^2) on Day 1 of every 21-day cycle during the…	SCLC	402	22.9 [22.4 - 23.9]	2019-01-24	Time from randomization to death	PFS, PFS_INV, RECIST v1.1	Time from randomization to disease progression/death	v4.0
IMpower150	NCT02366143	Experimental: Arm A (Atezolizumab+Paclitaxel+Carboplatin) Participants received intravenous (IV) infusion of atezolizumab on Day 1 of each 21-day cycle followed by IV infusion of paclitaxel and carboplatin on Day 1 of each 21-day cycle for 4 or 6 cycles or until loss of clinical benefit whichever occurs first, during induction treatment phase. Participants received IV infusion of atezolizumab dur…	NSCLC	1202	19.7 [18.9 - 20.2]	2018-01-22	Time from randomization to death	PFS, PFS_INV, RECIST v1.1	Time from randomization to disease progression/death	v4.0
IMspire150	NCT02908672	Experimental: Atezolizumab + Cobimetinib + Vemurafenib + Vemurafenib Placebo Run-In Period (Cycle 1=28 days): Participants will receive vemurafenib 960 mg (four, 240 mg tablets) PO BID along with cobimetinib 60 mg (three, 20 mg tablets) PO QD on Days 1 to 21 followed by vemurafenib 720 mg (three, 240 mg tablets) PO BID on Days 22 to 28 and vemurafenib placebo (1 tablet) PO BID on Days 22 to 28. T…	Melanoma	514	22.9 [22.5 - 23.8]	2019-10-11	Time from randomization to death	PFS, PFS_INV, RECIST v1.1	Time from randomization to disease progression/death	v4.0
IMvigor210	NCT02108652	Experimental: Cohort 2: Participants With Second-line or Beyond Treatments Participants with advanced disease who had disease progression during or following treatment with at least one platinum-containing chemotherapy regimen in the metastatic setting will receive atezolizumab 1200 mg via IV infusion on Day 1 of 21-day cycles until loss of clinical benefit or unmanageable toxicity. Interventions…	Urothelial	429	32.5 [32.3 - 32.9]	2017-07-12	Time from first dose to death	PFS, PFS_INDEP, RECIST v1.1	Time from first dose to progressive disease/death	v4.0
INSPIRE	NCT00982111	Experimental: Necitumumab + Pemetrexed + Cisplatin Necitumumab + Pemetrexed + Cisplatin Interventions: Drug: Pemetrexed Drug: Cisplatin Biological: Necitumumab Active Comparator: Pemetrexed + Cisplatin Pemetrexed + Cisplatin Interventions: Drug: Pemetrexed Drug: Cisplatin	NSCLC	633	25.3 [24.6 - 25.9]	2012-11-14	Time from randomization to death	PFS, PFS_INV, RECIST v1.0	Time from randomization to disease progression/death	v3.0
JAVELIN Bladder 100	NCT02603432	Experimental: Arm A Avelumab plus Best Supportive Care (BSC) Interventions: Biological: Avelumab Other: Best Supportive Care Other: Arm B Best Supportive Care (BSC) alone Following the planned interim analysis for this study, eligible patients in Arm B whose cancer has not worsened and are still in the "watch and wait" part of the study will be given the option to receive Avelumab plus BSC. Prior…	Urothelial	700	19.4 [18.3 - 20.4]	2019-10-21	Time from randomization to death	PFS, PFS_INDEP, RECIST v1.1	Time from randomization to disease progression/death	v4.03
LUX-Lung 2	NCT00525148	Experimental: BIBW 2992 Patients start continuous once daily oral treatment of BIBW 2992 at high dose, until progression or undue Adverse Events (AEs) develop. Patients can be dose-reduced up to two times if needed after temporary discontinuation of treatment due to drug-related AEs. After protocol amendment 2 (17 Dec 2008), the starting dose of BIBW 2992 was reduced to a medium dose, with 2 poss…	NSCLC	129	69.7 [63.2 - 77.0]	2016-05-19	Time from first dose to death	PFS, PFS_INV, RECIST v1.0	Time from first dose to progressive disease/death	v3.0
LUX-Lung 3	NCT00949650	Experimental: BIBW 2992 BIBW 2992 tablet once daily until progression Interventions: Drug: BIBW 2992 Active Comparator: Cisplatin/Pemetrexed Cisplatin and Pemetrexed IV once every 3 weeks for up to 6 cycles Interventions: Drug: Pemetrexed Drug: Cisplatin	NSCLC	345	78.4 [76.9 - 79.5]	2017-03-16	Time from randomization to death	PFS, PFS_INV, RECIST v1.1	Time from randomization to disease progression/death	v3.0
LUX-Lung 6	NCT01121393	Experimental: Arm A BIBW 2992 Patients receive a tablet of BIBW 2992 daily until progression or unacceptable toxicity Interventions: Drug: BIBW 2992 Active Comparator: Arm B Chemotherapy Patients receive Gemcitabine and Cisplatin, maximum is 6 courses Interventions: Drug: Gemcitabine+Cisplatin	NSCLC	364	33.4 [33.1 - 35.3]	2013-12-27	Time from randomization to death	PFS, PFS_INDEP, RECIST v1.1	Time from randomization to disease progression/death	v3.0
LUX-Lung 8	NCT01523587	Experimental: Afatinib Patients receive afatinib tablets once daily Interventions: Drug: afatinib Active Comparator: Erlotinib Patients receive erlotinib tablets once daily Interventions: Drug: erlotinib	NSCLC	795	40.6 [38.6 - 43.6]	OS - 27/12/2017; PFS - 2 Mar 2015	Time from randomization to death	PFS, PFS_INV, RECIST v1.1	Time from randomization to disease progression/death	v3.0
NCT01378975	NCT01378975	Experimental: Cohort 1: Previously Untreated Participants Participants who had not received previous treatment for brain metastases [i.e., had never received brain stereotactic radiotherapy (SRT), whole-brain radiotherapy (WBRT), surgery, or any other treatment for their brain metastases] received Vemurafenib 960 milligram (mg) tablet orally, twice daily (BID) from Day 1 until development of prog…	Melanoma	146	30.2 [28.6 - NA]	2015-04-16	Time from randomization to death	PFS, PFS_INV, RECIST v1.1	Time from randomization to disease progression/death	v4.0
NCT01970865	NCT01970865	Experimental: PF-06463922 Interventions: Drug: PF-06463922 Other: Crizotinib ALK+ NSCLC patients who are treatment naïve may be eligible to receive crizotinib following PF-06463922 as a substudy to the main study. Interventions: Drug: Crizotinib	NSCLC	276	8.3 [8.3 - 9.6]	2017-03-15	NA	PFS, PFS_INDEP, RECIST v1.1	Time from first dose to progressive disease/death	v4.03
OAK	NCT02008227	Experimental: Atezolizumab (MPDL3280A), an Engineered Anti-PD-L1 Antibody Atezolizumab 1200 milligrams (mg) was administered via intravenous (IV) infusion on Day 1 of each 21-day cycle until disease progression, death, unacceptable toxicity, withdrawal of consent, or study termination by sponsor, whichever occurs first. Interventions: Drug: Atezolizumab Active Comparator: Docetaxel Docetaxel 75 m…	NSCLC	1225	26.3 [25.9 - 26.5]	efficacy - 23/01/2017; Safety - 20 June 2019	Time from randomization to death	PFS, PFS_INV, RECIST v1.1	Time from randomization to disease progression/death	v4.0
PROFILE 1007	NCT00932893	Experimental: PF-02341066 Interventions: Drug: PF-02341066 Active Comparator: Pemetrexed or Docetaxel Investigator selection of either pemetrexed or docetaxel as the active comparator Interventions: Drug: Pemetrexed Drug: Docetaxel	NSCLC	347	12.2 [11.2 - 13.2]	.	Time from randomization to death	PFS, PFS_INDEP, RECIST v1.1	Time from randomization to disease progression/death	NA
PROFILE 1014	NCT01154140	Experimental: A Interventions: Drug: treatment Active Comparator: B Interventions: Drug: treatment	NSCLC	304	45.9 [44.0 - 48.8]	.	Time from randomization to death	PFS, PFS_INDEP, RECIST v1.1	Time from randomization to disease progression/death	v4.0
RAINBOW	NCT01170663	Experimental: Ramucirumab (IMC-1211B) Drug Product (DP) and Paclitaxel Ramucirumab (IMC-1211B) DP and Paclitaxel Interventions: Biological: Ramucirumab (IMC-1211B) DP Drug: Paclitaxel Placebo Comparator: Placebo and Paclitaxel Placebo and Paclitaxel Interventions: Drug: Placebo Drug: Paclitaxel	Gastric	665	18.9 [18.2 - 20.6]	2013-07-12	Time from randomization to death	PFS, PFS_INV, RECIST v1.1	Time from randomization to disease progression/death	v4.02
RAISE	NCT01183780	Experimental: FOLFIRI + Ramucirumab Interventions: Biological: Ramucirumab Drug: Irinotecan Drug: Folinic Acid Drug: 5-Fluorouracil Placebo Comparator: FOLFIRI + Placebo Interventions: Biological: Placebo Drug: Irinotecan Drug: Folinic Acid Drug: 5-Fluorouracil	Colorectal	1072	21.7 [20.5 - 24.2]	2014-07-17	Time from randomization to death	PFS, PFS_INV, RECIST v1.1	Time from randomization to disease progression/death	v4.0
REGARD	NCT00917384	Experimental: ramucirumab Participants receive ramucirumab, administered via intravenous infusion every 2 weeks at a dose of 8 milligrams/kilogram (mg/kg), and best supportive care (BSC) as determined appropriate by the investigator(s). Treatment will continue until there is evidence of progressive disease (PD), the development of unacceptable toxicity, protocol noncompliance, or withdrawal of co…	Gastric	355	10.4 [9.8 - 13.1]	2012-07-25	Time from randomization to death	PFS, PFS_INV, RECIST v1.0	Time from randomization to disease progression/death	v4.02
REVEL	NCT01168973	Experimental: Ramucirumab + Docetaxel Interventions: Biological: Ramucirumab Drug: Docetaxel Placebo Comparator: Placebo + Docetaxel Interventions: Drug: Placebo (for Ramucirumab) Drug: Docetaxel	NSCLC	1253	19.2 [18.6 - 20.8]	2013-12-20	Time from randomization to death	PFS, PFS_INV, RECIST v1.1	Time from randomization to disease progression/death	v4.0
ET743-SAR-3007	NCT01343277	Experimental: Trabectedin Interventions: Drug: Trabectedin Active Comparator: Dacarbazine Interventions: Drug: Dacarbazine	Advanced Liposarcoma or Leiomyosarcoma (LPS/LMS)	577	21.2 [20.0 - 23.3]	2015-01-05	Time from randomization to death	PFS, PFS_INV, RECIST v1.1	Time from randomization to disease progression/death	v4.0
SQUIRE	NCT00981058	Experimental: Necitumumab + Gemcitabine + Cisplatin Necitumumab: 800 milligrams (mg) I.V. infusion on Days 1 and 8 of every 3 week cycle. Continues until progressive disease, toxicity, noncompliance, or withdrawal. Gemcitabine: 1250 milligrams/square meter (mg/m2) on Days 1 and 8 of every 3 week cycle. Continues for a maximum of six cycles. Cisplatin: 75 mg/m2 IV on Day 1 of every 3 week cycle. C…	NSCLC	1093	25.0 [23.9 - 26.9]	2013-06-17	Time from randomization to death	PFS, PFS_INV, RECIST v1.0	Time from randomization to disease progression/death	v3.0
VELOUR	NCT00561470	Placebo Comparator: Placebo/FOLFIRI Participants with Metastatic Colorectal Cancer administered Placebo followed by FOLFIRI (Irinotecan, 5-Fluorouracil, and Leucovorin) starting on Day 1 of a 2-week cycle until a treatment discontinuation criterion was met Interventions: Drug: Placebo Drug: FOLFIRI (Irinotecan, 5-Fluorouracil, and Leucovorin) Experimental: Aflibercept/FOLFIRI Participants with Me…	Colorectal	1226	26.5 [24.7 - 28.6]	2011-02-07	Time from randomization to death	PFS, PFS_INDEP, RECIST v1.0	Time from randomization to disease progression/death	v3.0
ZETA	NCT00410761	No Intervention: 1 Placebo vandetanib Experimental: 2 Vandetanib Interventions: Drug: ZD6474 (Vandetanib)	Thyroid	331	23.0 [22.3 - 24.1]	2009-07-31	Time from randomization to death	PFS, PFS_INDEP, a modified RECIST criteria based on RECIST v1.0	Time from randomization to disease progression/death	v3.0
